# Supplementary material for: Anthelmintic Treatment Does Not Change Foraging Strategies of Female Eastern Grey Kangaroos, Macropus giganteus
Source: PLoS One. 2016 Jan 19;11(1):e0147384. doi: 10.1371/journal.pone.0147384 (PMC4718527; doi:10.1371/journal.pone.0147384)
Supplement: S1 Dataset — Individual focal behavioural data. (XLSX) [file pone.0147384.s001.xlsx]

## Sheet: for analysis
Date	Animal ID	Pre/Post Treatment	Treatmentgroup	Focalstart	TimeoDay	Grass_category	Temperature	Group_size	NNstart	NNend	Repro	Repro_category	PYsex	PYsex	Focallength	Lengthsec	Chewing	Foraging	Grooming	Interacting	Vigilance	Bites	Steps	Bite step ratio	Bite rate (per min)
2011-09-06	15	Post	Albendazole	17:14:00	pm	2	12.6	36	2	3	MPY	1	M	2	05:15:00	315	0.2294	0.6159	0	0	0.1493	229	6	38.1667	70.8216
2011-09-07	15	Post	Albendazole	16:58:00	pm	2	13.5	3	2	2	MPY	1	M	2	05:11:00	311	0.1605	0.7403	0	0	0.0948	228	7	32.5714	59.418
2011-09-13	15	Post	Albendazole	17:30:00	pm	2	18.7	14	5	8	MPY	1	M	2	05:01:00	301	0.1636	0.6135	0	0	0.1641	142	7	20.2857	46.138
2011-09-14	15	Post	Albendazole	18:05:00	pm	2	16.2	43	5	4	MPY	1	M	2	05:08:00	308	0.0554	0.8845	0.0255	0	0	219	14	15.6429	48.2333
2011-08-09	15	Pre	Albendazole	16:16:00	pm	1	13.3	27	5	4	MPY	1	M	2	05:07:00	307	0.1878	0.724	0	0	0.0708	196	6	32.6667	52.9091
2011-08-11	15	Pre	Albendazole	16:38:00	pm	1	13.5	15	2	2	MPY	1	M	2	05:05:00	305	0.0491	0.9307	0	0	0.017	296	5	59.2	62.5653
2011-08-18	15	Pre	Albendazole	16:59:00	pm	1	14.3	19	3	6	MPY	1	M	2	05:06:00	306	0.1186	0.7238	0	0	0.1354	223	7	31.8571	60.411
2011-08-19	15	Pre	Albendazole	08:47:00	am	1	9.6	22	2	4	MPY	1	M	2	05:06:00	306	0.0692	0.8861	0.0394	0	0	268	4	67	59.3037
2011-08-22	15	Pre	Albendazole	17:02:00	pm	2	18	18	12	15	MPY	1	M	2	05:05:00	305	0.1135	0.7838	0	0	0.0726	265	9	29.4444	66.5108
2011-09-05	49	Post	Control	16:47:00	pm	2	19	33	5	10	MPY	1	M	2	05:07:00	307	0.2526	0.667	0.0177	0	0.0592	152	6	25.3333	44.538
2011-09-07	49	Post	Control	07:52:00	am	2	4.9	9	3	4	MPY	1	M	2	05:37:00	337	0.2339	0.5143	0.0774	0.1076	0.06	106	3	35.3333	36.6953
2011-09-08	49	Post	Control	15:53:00	pm	3	14.1	21	7	5	MPY	1	M	2	05:12:00	312	0.2609	0.6181	0	0	0.1036	142	6	23.6667	44.1801
2011-09-12	49	Post	Control	15:45:00	pm	3	13.9	32	2	1	MPY	1	M	2	05:14:00	314	0.0542	0.9368	0	0	0.005	210	4	52.5	42.8345
2011-09-13	49	Post	Control	16:48:00	pm	2	18.7	38	1		MPY	1	M	2	05:09:00	309	0.1951	0.5564	0	0	0.2318	122	6	20.3333	42.5761
2011-07-26	49	Pre	Control	08:32:00	am	2	6.8	24	2	3	MPY	1	M	2	05:04:00	304	0.1173	0.8766	0	0	0	164	7	23.4286	36.925
2011-08-01	49	Pre	Control	16:33:00	pm	2	18.5	6	2.5	3	MPY	1	M	2	05:09:00	309	0.2608	0.687	0	0	0.0324	132	12	11	37.3087
2011-08-05	49	Pre	Control	08:15:00	am	2	10.8	10	4	4	MPY	1	M	2	05:03:00	303	0.0439	0.9548	0	0	0	168	3	56	34.8422
2011-08-08	49	Pre	Control	17:00:00	pm	2	13.3	22	1	2	MPY	1	M	2	05:03:00	303	0.0463	0.8702	0.0348	0	0.0385	160	7	22.8571	36.4091
2011-08-11	49	Pre	Control	08:18:00	am	2	10	40	3	1	MPY	1	M	2	05:10:00	310	0.092	0.7286	0.0527	0	0.1235	180	5	36	47.816
2011-08-11	168	Post	Control	08:33:00	am	2	10	40	1	3.5	MPY	1	F	1	06:09:00	369	0.0669	0.7645	0	0.1343	0	184	12	15.3333	39.135
2011-08-12	168	Post	Control	16:18:00	pm	2	13.2	42	2.5	3	MPY	1	F	1	05:05:00	305	0	0.9976	0	0	0	322	4	80.5	63.4967
2011-08-18	168	Post	Control	07:54:00	am	1	8.8	39	2	2	MPY	1	F	1	05:00:00	300	0	0.9961	0	0	0	339	6	56.5	68.0655
2011-08-19	168	Post	Control	07:48:00	am	2	9.6	24	4	5	MPY	1	F	1	05:04:00	304	0.213	0.7792	0	0	0	166	7	23.7143	42.0472
2011-08-24	168	Post	Control	07:52:00	am	2	10.4	20	9		MPY	1	F	1	04:22:00	262	0.1127	0.7021	0.098	0	0.0635	118	7	16.8571	38.4887
2011-07-20	168	Pre	Control	17:13:00	pm	2	11.6	9	1	1	MPY	1	F	1	04:53:00	293	0.0287	0.8518	0.0319	0	0.0555	165	10	16.5	39.6671
2011-07-22	168	Pre	Control	08:10:00	am	1	8	37	2	1.5	MPY	1	F	1	06:04:00	364	0.0104	0.9845	0	0	0	392	5	78.4	65.6327
2011-07-26	168	Pre	Control	08:23:00	am	3	6.8	24	20	20	MPY	1	F	1	05:03:00	303	0.0093	0.983	0	0	0	251	5	50.2	50.5625
2011-07-26	168	Pre	Control	16:23:00	pm	1	12.4	10	2.5	4	MPY	1	F	1	05:04:00	304	0	0.9786	0	0	0.02	380	5	76	76.6401
2011-07-27	168	Pre	Control	17:24:00	pm	1	12.7	30	2	3	MPY	1	F	1	05:03:00	303	0.2134	0.5125	0.0721	0	0.1764	131	5	26.2	50.6158
2011-09-07	173	Post	Albendazole	17:44:00	pm	1	13.5	31	3	3	MPY	1	F	1	05:12:00	312	0.1241	0.8711	0	0	0	274	8	34.25	60.4894
2011-09-12	173	Post	Albendazole	16:43:00	pm	2	13.9	24	6	7	MPY	1	F	1	05:12:00	312	0.3774	0.1713	0.0637	0.1677	0.0798	55	3	18.3333	61.745
2011-09-13	173	Post	Albendazole	17:38:00	pm	2	18.7	15	3	3	MPY	1	F	1	05:08:00	308	0.0583	0.9223	0.0062	0.0101	0	278	7	39.7143	58.7183
2011-09-15	173	Post	Albendazole	15:53:00	pm	2	15.8	35	3	2	MPY	1	F	1	05:08:00	308	0.1227	0.822	0.0087	0	0.0404	255	9	28.3333	60.4323
2011-09-20	173	Post	Albendazole	17:24:00	pm	2	15.8	18	1	4	MPY	1	F	1	05:18:00	318	0.156	0.6581	0.0471	0	0.1302	169	2	84.5	48.4528
2011-08-09	173	Pre	Albendazole	07:51:00	am	3	7	17	5	6	MPY	1	F	1	05:00:00	300	0.1854	0.8032	0	0	0	182	5	36.4	45.3187
2011-08-16	173	Pre	Albendazole	15:57:00	pm	2	18.6	19	2	1	MPY	1	F	1	05:06:00	306	0.0546	0.9168	0.0178	0	0	352	6	58.6667	75.2832
2011-08-18	173	Pre	Albendazole	17:19:00	pm	2	14.3	20	5	5	MPY	1	F	1	05:12:00	312	0.1566	0.8087	0	0	0.0279	299	7	42.7143	71.1018
2011-08-22	173	Pre	Albendazole	17:52:00	pm	2	18	14	10	15	MPY	1	F	1	05:03:00	303	0.147	0.6155	0.0118	0	0.2159	213	3	71	68.5268
2011-08-30	173	Pre	Albendazole	16:28:00	pm	1	12.7	15	18	20	MPY	1	F	1	05:10:00	310	0.0778	0.8469	0	0	0.0552	298	9	33.1111	68.1042
2011-08-18	175	Post	Control	07:43:00	am	2	8.8	39	1	2.5	MPY	1	F	1	05:14:00	314	0.0191	0.6236	0	0	0.3548	139	3	46.3333	42.5922
2011-08-11	175	Post	Control	09:25:00	am	2	10	38	2	2	MPY	1	F	1	05:10:00	310	0.1326	0.8602	0	0	0	212	7	30.2857	47.7008
2011-08-12	175	Post	Control	17:29:00	pm	2	13.2	30	7	5	MPY	1	F	1	05:07:00	307	0.4205	0.5771	0	0	0	148	3	49.3333	50.1214
2011-08-16	175	Post	Control	07:47:00	am	1	10	23	2	5	MPY	1	F	1	05:08:00	308	0.0544	0.6124	0	0	0.317	165	6	27.5	52.4867
2011-08-17	175	Post	Control	17:29:00	pm	1	13.5	31	5	2.5	MPY	1	F	1	05:04:00	304	0.0241	0.9622	0.0112	0	0	256	5	51.2	52.5112
2011-07-19	175	Pre	Control	09:16:00	am	2	7.4	19	10	11	MPY	1	F	1	06:04:00	364	0.0524	0.942	0	0	0	327	7	46.7143	57.2199
2011-07-22	175	Pre	Control	08:18:00	am	2	8	37	3	2	MPY	1	F	1	05:04:00	304	0.128	0.8696	0	0	0	194	6	32.3333	44.0311
2011-08-01	175	Pre	Control	15:41:00	pm	2	18.5	7	1	1.5	MPY	1	F	1	05:04:00	304	0.0599	0.8714	0	0	0.0552	257	6	42.8333	58.2094
2011-07-25	175	Pre	Control	16:08:00	pm	2	13.7	5	2	6	MPY	1	F	1	05:00:00	300	0.1255	0.7668	0	0	0.0689	245	6	40.8333	63.9019
2011-07-26	175	Pre	Control	16:18:00	pm	1	12.4	10	2	3	MPY	1	F	1	05:03:00	303	0.0148	0.9151	0	0	0.0581	261	12	21.75	56.4782
2011-09-05	238	Post	Control	17:25:00	pm	2	19	9	3	1	MPY	1	M	2	05:14:00	314	0.1694	0.6959	0.021	0	0.0763	172	7	24.5714	47.2284
2011-09-07	238	Post	Control	17:14:00	pm	3	13.5	31	4		MPY	1	M	2	04:58:00	298	0.1088	0.5142	0.0166	0	0.3542	132	2	66	51.6865
2011-09-08	238	Post	Control	07:33:00	am	2	4.6	11	2	4	MPY	1	M	2	05:24:00	324	0.0665	0.7607	0.0163	0	0.1383	172	8	21.5	39.668
2011-09-12	238	Post	Control	18:03:00	pm	2	13.9	30	3.5		MPY	1	M	2	05:16:00	316	0.0668	0.7771	0	0	0.136	198	7	28.2857	48.3785
2011-09-13	238	Post	Control	18:07:00	pm	2	18.7	18	7	10	MPY	1	M	2	05:05:00	305	0.2721	0.3238	0	0	0.3938	85	3	28.3333	51.6409
2011-08-09	238	Pre	Control	08:03:00	am	1	7	18	8	9	MPY	1	M	2	05:05:00	305	0.1082	0.8766	0	0	0.0116	112	3	37.3333	25.1344
2011-08-11	238	Pre	Control	16:28:00	pm	2	13.5	1		3	MPY	1	M	2	04:49:00	289	0.2077	0.726	0.0489	0	0.0131	221	3	73.6667	63.1988
2011-08-17	238	Pre	Control	15:30:00	pm	2	13.5	11	1.5	4	MPY	1	M	2	05:09:00	309	0.1386	0.6631	0	0	0.1461	167	5	33.4	48.9024
2011-08-18	238	Pre	Control	17:26:00	pm	2	14.3	20	1	2.5	MPY	1	M	2	04:52:00	292	0.1297	0.8109	0	0	0.0364	245	8	30.625	62.0822
2011-08-19	238	Pre	Control	08:41:00	am	1	9.6	22	6	7	MPY	1	M	2	05:06:00	306	0.0912	0.9061	0	0	0	159	6	26.5	34.4073
2011-09-05	241	Post	Control	17:50:00	pm	2	19	27	1	1	MPY	1	F	1	05:09:00	309	0.0693	0.8538	0.0085	0	0.0649	290	4	72.5	65.953
2011-09-07	241	Post	Control	16:38:00	pm	2	13.5	39	6	5	MPY	1	F	1	05:13:00	313	0.0871	0.2521	0.5587	0	0.0949	65	6	10.8333	49.4251
2011-09-08	241	Post	Control	17:19:00	pm	2	14.1	36	2	4	MPY	1	F	1	05:08:00	308	0.1123	0.6768	0	0.0578	0.1071	228	8	28.5	65.6259
2011-09-12	241	Post	Control	17:33:00	pm	2	13.9	32	1	?	MPY	1	F	1	05:10:00	310	0.1803	0.7689	0.0175	0	0	270	8	33.75	67.9647
2011-09-14	241	Post	Control	17:35:00	pm	2	16.2	43	7	7	MPY	1	F	1	05:06:00	306	0.3111	0.6294	0.048	0	0	244	4	61	76.0139
2011-08-10	241	Pre	Control	16:43:00	pm	2	12.6	40	1	3	MPY	1	F	1	05:07:00	307	0.2535	0.7215	0	0.0137	0	175	6	29.1667	47.404
2011-08-11	241	Pre	Control	16:17:00	pm	1	13.5	16	1	2	MPY	1	F	1	05:08:00	308	0.1463	0.7668	0.0115	0	0.0628	219	5	43.8	55.6369
2011-08-12	241	Pre	Control	08:35:00	am	2	7.6	8	2	4	MPY	1	F	1	05:05:00	305	0.2584	0.7301	0	0	0	197	4	49.25	53.0805
2011-08-16	241	Pre	Control	16:49:00	pm	2	18.6	26	7	6	MPY	1	F	1	05:10:00	310	0.139	0.8416	0	0	0.0112	340	3	113.333	78.1921
2011-08-17	241	Pre	Control	16:19:00	pm	2	13.5	14	14	16	MPY	1	F	1	05:10:00	310	0.1369	0.7363	0	0	0.0369	264	5	52.8	69.3967
2011-09-05	247	Post	Control	15:59:00	pm	2	19	15	1	3	MPY	1	M	2	05:22:00	322	0.1738	0.7958	0.0205	0	0	297	4	74.25	69.5421
2011-09-07	247	Post	Control	07:39:00	am	2	4.9	10	2	2	MPY	1	M	2	05:08:00	308	0.2847	0.531	0	0	0.1802	200	2	100	73.373
2011-09-08	247	Post	Control	16:23:00	pm	2	14.1	43	2	2	MPY	1	M	2	05:13:00	313	0.119	0.7893	0.0063	0	0.0815	313	6	52.1667	76.0167
2011-09-12	247	Post	Control	16:09:00	pm	2	13.9	11	4	1.5	MPY	1	M	2	05:10:00	310	0.1054	0.6111	0.2011	0	0.059	162	5	32.4	51.3089
2011-09-14	247	Post	Control	17:09:00	pm	2	16.2	50	5	1	MPY	1	M	2	05:11:00	311	0.1774	0.8055	0	0	0	336	5	67.2	80.4757
2011-07-19	247	Pre	Control	16:03:00	pm	2	12.3	5	6	3	MPY	1	M	2	06:11:00	371	0.2803	0.6812	0	0	0	189	7	27	44.8709
2011-07-20	247	Pre	Control	08:53:00	am	2	10.4	7	3	5	MPY	1	M	2	05:42:00	342	0.2555	0.7261	0.0045	0	0	208	4	52	50.2565
2011-07-26	247	Pre	Control	15:57:00	pm	2	12.4	17	25	1	MPY	1	M	2	06:02:00	362	0.1098	0.8033	0	0	0.0763	183	6	30.5	37.7586
2011-07-27	247	Pre	Control	16:20:00	pm	2	12.7	41	4	1	MPY	1	M	2	05:04:00	304	0.1677	0.7872	0	0	0.0302	201	6	33.5	50.3951
2011-08-01	247	Pre	Control	17:24:00	pm	3	18.5	14	2	2	MPY	1	M	2	05:08:00	308	0.11	0.7914	0.0957	0	0	272	3	90.6667	66.9535
2011-08-12	250	Post	Control	17:22:00	pm	1	13.2	30	8	7	MPY	1	M	2	05:02:00	302	0.2507	0.627	0	0	0.0909	166	16	10.375	52.5999
2011-08-17	250	Post	Control	17:10:00	pm	2	13.5	31	2	1	MPY	1	M	2	05:07:00	307	0.1671	0.7783	0	0.0033	0.0261	246	6	41	61.7733
2011-08-18	250	Post	Control	08:10:00	am	2	8.8	39	3	3	MPY	1	M	2	05:17:00	317	0.1475	0.4636	0.0339	0	0.3417	133	3	44.3333	54.3
2011-08-24	250	Post	Control	17:39:00	pm	2	19.7	24	3	3	MPY	1	M	2	05:06:00	306	0.0402	0.8408	0.0725	0	0.041	234	9	26	54.5699
2011-08-25	250	Post	Control	07:29:00	am	1	10.4	34	8	8	MPY	1	M	2	05:08:00	308	0.223	0.7252	0.0205	0	0.0273	213	3	71	57.2166
2011-07-19	250	Pre	Control	16:29:00	pm	1	12.3	7	15	25	MPY	1	M	2	05:04:00	304	0.0707	0.8891	0	0	0	145	8	18.125	32.1881
2011-07-20	250	Pre	Control	16:00:00	pm	2	11.6	10	16	15	MPY	1	M	2	05:13:00	313	0.2084	0.7622	0	0	0.0176	208	2	69.3333	52.312
2011-07-25	250	Pre	Control	17:14:00	pm	1	13.7	12	9	20	MPY	1	M	2	04:53:00	293	0.1291	0.5476	0	0	0.2993	160	5	32	59.8329
2011-07-26	250	Pre	Control	16:38:00	pm	1	12.4	10	4	2.5	MPY	1	M	2	05:02:00	302	0.0295	0.9643	0	0	0	234	7	33.4286	48.2112
2011-07-28	250	Pre	Control	07:50:00	am	3	6.5	11	5	4	MPY	1	M	2	05:05:00	305	0.0241	0.9503	0.0182	0	0	241	3	80.3333	49.8893
2011-09-12	251	Post	Albendazole	15:53:00	pm	1	13.9	6	3	5	MPY	1	F	1	05:21:00	321	0.1771	0.5635	0.0258	0.0296	0.1332	132	12	11	43.7851
2011-09-13	251	Post	Albendazole	17:03:00	pm	2	18.7	31	2	3	MPY	1	F	1	05:13:00	313	0.0962	0.2624	0.155	0	0.4843	87	1	87	63.5568
2011-09-15	251	Post	Albendazole	17:04:00	pm	2	15.8	33	1	1	MPY	1	F	1	05:08:00	308	0.0384	0.8337	0	0	0.1075	191	5	38.2	44.6297
2011-09-20	251	Post	Albendazole	16:25:00	pm	3	15.8	4	1	1	NPY	0			06:33:00	393	0.1718	0.5917	0	0	0.2264	164	10	16.4	42.3156
2011-07-19	251	Pre	Albendazole	16:52:00	pm	1	12.3	24	5	2	MPY	1	F	1	06:16:00	376	0.1258	0.7579	0	0	0.0957	235	11	21.3636	49.4788
2011-07-21	251	Pre	Albendazole	09:56:00	am	2	6.7	6	2	4	MPY	1	F	1	04:50:00	290	0.2046	0.7562	0	0	0.0139	146	10	14.6	39.9456
2011-07-26	251	Pre	Albendazole	08:07:00	am	2	6.8	24	6.5	5	MPY	1	F	1	05:05:00	305	0.1855	0.6452	0	0	0.1571	142	2	71	43.2958
2011-08-01	251	Pre	Albendazole	15:57:00	pm	2	18.5	22	1	1	MPY	1	F	1	05:49:00	349	0.0799	0.157	0.068	0.0045	0.6561	40	5	8	43.8012
2011-08-05	251	Pre	Albendazole	07:39:00	am	2	10.8	26	3	1	MPY	1	F	1	05:06:00	306	0.0514	0.9261	0	0	0	197	8	24.625	41.7098
2011-09-07	255	Post	Control	16:44:00	pm	2	13.5	39	2	2	LPY	1			05:07:00	307	0.0679	0.8624	0	0	0.0581	257	8	32.125	58.2421
2011-09-08	255	Post	Control	17:13:00	pm	2	14.1	36	2	4	LPY	1			05:06:00	306	0.1366	0.8336	0	0	0	158	8	19.75	37.1646
2011-09-12	255	Post	Control	17:15:00	pm	2	13.9	15	3	2	LPY	1			05:13:00	313	0.1373	0.6996	0	0	0.1262	121	4	30.25	33.1545
2011-09-13	255	Post	Control	17:58:00	pm	2	18.7	7	4	4	LPY	1			05:10:00	310	0.0525	0.8548	0.0122	0	0.0634	234	7	33.4286	52.9835
2011-09-14	255	Post	Control	17:43:00	pm	2	16.2	43	7	7	LPY	1			05:09:00	309	0.0265	0.9693	0	0	0	255	5	51	51.0828
2011-08-09	255	Pre	Control	08:44:00	am	2	7	19	3	2	LPY	1			05:10:00	310	0.0578	0.7569	0.0149	0	0.1435	121	5	24.2	30.9411
2011-08-11	255	Pre	Control	17:07:00	pm	2	13.5	26	4	6	LPY	1			05:05:00	305	0.0609	0.9017	0.0188	0	0.0087	282	5	56.4	61.5231
2011-08-16	255	Pre	Control	16:40:00	pm	2	18.6	26	2.5	3	LPY	1			05:08:00	308	0.3454	0.3697	0	0	0.2077	88	3	29.3333	46.3696
2011-08-18	255	Pre	Control	16:22:00	pm	1	14.3	17	4	4	LPY	1			05:06:00	306	0.0206	0.6843	0.2629	0	0.0223	243	3	81	69.6289
2011-08-15	256	Post	Albendazole	16:45:00	pm	2	12.5	14	4	4	MPY	1	M	2	05:09:00	309	0.2328	0.5305	0.0362	0	0.1944	168	2	84	61.4917
2011-08-16	256	Post	Albendazole	17:29:00	pm	2	18.6	11	3	2	MPY	1	M	2	05:06:00	306	0.1317	0.8648	0	0	0	243	2	121.5	55.096
2011-08-17	256	Post	Albendazole	17:22:00	pm	2	13.5	31	9	16	MPY	1	M	2	05:09:00	309	0.0935	0.6003	0.0434	0	0.2557	155	4	38.75	50.1367
2011-08-18	256	Post	Albendazole	08:41:00	am	2	8.8	20	2	1	MPY	1	M	2	05:15:00	315	0.1987	0.3461	0	0	0.4531	116	1	116	63.8406
2011-08-24	256	Post	Albendazole	17:20:00	pm	2	19.7	15	4	3	MPY	1	M	2	05:04:00	304	0.1031	0.868	0	0	0	300	3	100	68.2149
2011-07-19	256	Pre	Albendazole	08:12:00	am	2	7.4	6	3	1.5	MPY	1	M	2	05:38:00	338	0.1071	0.8076	0	0	0.0794	231	4	57.75	50.775
2011-07-20	256	Pre	Albendazole	09:33:00	am	1	10.4	7	5	3	MPY	1	M	2	04:41:00	281	0.1311	0.8535	0	0	0	160	6	26.6667	40.0278
2011-07-28	256	Pre	Albendazole	08:17:00	am	1	6.5	1			MPY	1	M	2	04:33:00	273	0.1436	0.422	0.1623	0	0.2582	135	3	45	70.3088
2011-08-01	256	Pre	Albendazole	17:18:00	pm	3	18.5	14	3	3	MPY	1	M	2	05:15:00	315	0.1512	0.4435	0.1191	0	0.2544	112	5	22.4	48.1022
2011-09-07	260	Post	Albendazole	07:30:00	am	2	4.9	25	2	2	MPY	1	F	1	05:06:00	306	0.1474	0.6759	0	0	0.151	131	5	26.2	38.0031
2011-09-08	260	Post	Albendazole	16:16:00	pm	2	14.1	43	1	2	MPY	1	F	1	05:11:00	311	0.0679	0.881	0	0	0.0429	267	8	33.375	58.4691
2011-09-12	260	Post	Albendazole	16:16:00	pm	2	13.9	11	3	3	MPY	1	F	1	05:12:00	312	0.0463	0.7792	0.108	0	0.0598	149	7	21.2857	36.7734
2011-09-13	260	Post	Albendazole	16:16:00	pm	2	18.7	38	1	1	MPY	1	F	1	05:07:00	307	0.0344	0.717	0.0966	0	0.1416	189	6	31.5	51.5176
2011-09-14	260	Post	Albendazole	17:14:00	pm	2	16.2	50	1	3	MPY	1	F	1	05:09:00	309	0	0.4627	0.1358	0	0.3877	108	9	12	45.3228
2011-07-25	260	Pre	Albendazole	16:39:00	pm	2	13.7	16	2	3.5	MPY	1	F	1	05:06:00	306	0.0696	0.8404	0	0	0.0809	164	5	32.8	38.2638
2011-07-27	260	Pre	Albendazole	16:40:00	pm	3	12.7	41	1	2	MPY	1	F	1	05:04:00	304	0.1495	0.8355	0	0	0	194	5	38.8	45.8282
2011-08-05	260	Pre	Albendazole	08:05:00	am	2	10.8	36	12	15	MPY	1	F	1	05:05:00	305	0.0068	0.9911	0	0	0	195	8	24.375	38.7051
2011-08-08	260	Pre	Albendazole	17:20:00	pm	2	13.3	26	1	1	MPY	1	F	1	05:09:00	309	0.0142	0.9607	0	0	0.0174	209	5	41.8	42.2427
2011-08-11	260	Pre	Albendazole	09:14:00	am	2	10	14	1	1.5	MPY	1	F	1	05:05:00	305	0.0473	0.9223	0	0.0287	0	246	5	49.2	52.4704
2011-08-08	268	Post	Control	17:27:00	pm	2	13.3	14	5	5	MPY	1	F	1	05:07:00	307	0.0921	0.9039	0	0	0	340	5	68	73.5142
2011-08-11	268	Post	Control	08:45:00	am	2	10	16	1	1	NPY	0			04:52:00	292	0.0559	0.7761	0.0097	0	0.153	142	2	71	37.5958
2011-08-12	268	Post	Control	16:50:00	pm	2	13.2	31	1	1.5	NPY	0			05:10:00	310	0.1017	0.5958	0.1399	0	0.1473	197	4	49.25	63.9964
2011-08-16	268	Post	Control	08:18:00	am	1	10	8	8	10	NPY	0			05:06:00	306	0.0679	0.906	0.0246	0	0	279	5	55.8	60.3818
2011-08-18	268	Post	Control	08:34:00	am	3	8.8	20	4	3	NPY	0			05:07:00	307	0.1654	0.6179	0.1571	0	0.0525	159	4	39.75	50.2912
2011-07-20	268	Pre	Control	16:31:00	pm	2	11.6	11	3	3	MPY	1	F	1	05:02:00	302	0.1365	0.432	0.0084	0	0.4162	112	3	37.3333	51.5085
2011-07-26	268	Pre	Control	16:05:00	pm	2	12.4	17	4	3	MPY	1	F	1	05:07:00	307	0.0805	0.789	0.0788	0	0.0268	195	6	32.5	48.3026
2011-07-27	268	Pre	Control	16:32:00	pm	3	12.7	41	3		MPY	1	F	1	05:06:00	306	0.0208	0.9668	0.0061	0	0	301	4	75.25	61.0463
2011-07-28	268	Pre	Control	08:27:00	am	3	6.5	12	2		MPY	1	F	1	04:27:00	267	0.2063	0.581	0.1005	0	0.0579	99	8	12.375	38.2912
2011-09-05	271	Post	Albendazole	17:57:00	pm	2	19	27	2	2	MPY	1	M	2	05:07:00	307	0.1649	0.6752	0.0097	0	0.1367	241	3	80.3333	69.7586
2011-09-07	271	Post	Albendazole	16:00:00	pm	2	13.5	39	3	1.5	MPY	1	M	2	05:09:00	309	0.0513	0.9427	0	0	0	315	7	45	64.8828
2011-09-08	271	Post	Albendazole	17:07:00	pm	3	14.1	36	2		MPY	1	M	2	05:11:00	311	0.128	0.7706	0.0122	0	0.0685	166	4	41.5	41.5595
2011-09-12	271	Post	Albendazole	16:58:00	pm	1	13.9	18	4	6	MPY	1	M	2	05:07:00	307	0.1442	0.7292	0.0769	0	0.0478	247	7	35.2857	66.2008
2011-09-15	271	Post	Albendazole	15:46:00	pm	2	15.8	35	1	2	MPY	1	M	2	05:10:00	310	0.3381	0.4029	0.1376	0	0.1153	113	5	22.6	54.2839
2011-08-10	271	Pre	Albendazole	16:50:00	pm	2	12.6	40	1	2	MPY	1	M	2	05:02:00	302	0.2908	0.7011	0	0	0	231	3	77	65.46
2011-08-11	271	Pre	Albendazole	16:56:00	pm	2	13.5	15	4	7	MPY	1	M	2	05:07:00	307	0.1669	0.6599	0	0	0.158	215	4	53.75	63.6756
2011-08-12	271	Pre	Albendazole	08:01:00	am	2	7.6	18	3	2.5	MPY	1	M	2	05:07:00	307	0.3187	0.5939	0.0805	0	0	177	4	44.25	58.2469
2011-08-16	271	Pre	Albendazole	16:14:00	pm	2	18.6	19	2	4	MPY	1	M	2	05:04:00	304	0.1114	0.6235	0.0575	0	0.1769	156	2	78	49.3817
2011-08-17	271	Pre	Albendazole	16:05:00	pm	3	13.5	14	2	4	MPY	1	M	2	05:06:00	306	0.1203	0.3642	0.1609	0	0.3386	93	4	23.25	50.0695
2011-09-07	276	Post	Albendazole	16:16:00	pm	2	13.5	39	2	3	SPY	0			05:20:00	320	0.3134	0.2191	0	0	0.4516	56	1	56	47.9233
2011-09-08	276	Post	Albendazole	17:49:00	pm	2	14.1	2	3	3	SPY	0			05:15:00	315	0.1445	0.3241	0	0	0.5235	136	3	45.3333	79.9283
2011-09-12	276	Post	Albendazole	17:09:00	pm	2	13.9	15	1	5	SPY	0			05:11:00	311	0.2185	0.5317	0	0	0.2337	179	4	44.75	64.9497
2011-09-14	276	Post	Albendazole	17:48:00	pm	2	16.2	43	6	2	SPY	0			05:06:00	306	0.0862	0.6709	0	0	0.2358	164	9	18.2222	47.9309
2011-09-15	276	Post	Albendazole	17:26:00	pm	2	15.8	6	5	4	SPY	0			05:10:00	310	0.1189	0.6404	0.0325	0	0.2006	220	4	55	66.4907
2011-08-10	276	Pre	Albendazole	16:57:00	pm	2	12.6	40	3	4	SPY	0			05:08:00	308	0.3444	0.3875	0.0123	0	0.2417	109	3	36.3333	54.7968
2011-08-12	276	Pre	Albendazole	08:09:00	am	2	7.6	18	4	3.5	SPY	0			05:07:00	307	0.291	0.6546	0	0	0.0447	203	3	67.6667	60.6084
2011-08-16	276	Pre	Albendazole	16:55:00	pm	2	18.6	26	2.5	3	SPY	0			05:06:00	306	0.1648	0.7301	0	0	0.0833	226	6	37.6667	60.6954
2011-08-22	276	Pre	Albendazole	16:55:00	pm	2	18	24	4	3	SPY	0			05:09:00	309	0.4809	0.4105	0.013	0	0.0731	149	2	74.5	70.48
2011-08-08	279	Post	Albendazole	16:48:00	pm	2	13.3	22	5	4.5	NPY	0			05:03:00	303	0.0955	0.8899	0.0091	0	0	243	2	121.5	54.0722
2011-08-11	279	Post	Albendazole	08:00:00	am	1	10	40	6	3.5	NPY	0			05:03:00	303	0.0614	0.8709	0.0626	0	0	227	4	56.75	51.6138
2011-08-12	279	Post	Albendazole	16:57:00	pm	2	13.2	35	11	11	NPY	0			05:06:00	306	0.003	0.9575	0	0	0.0362	256	5	51.2	52.4241
2011-08-16	279	Post	Albendazole	08:57:00	am	2	10	12	1	2	NPY	0			05:06:00	306	0.0336	0.7303	0	0	0.2185	201	10	20.1	53.9665
2011-08-17	279	Post	Albendazole	17:35:00	pm	2	13.5	31	1	5	NPY	0			05:08:00	308	0.0522	0.4919	0.2505	0	0.2019	140	2	70	55.4436
2011-07-19	279	Pre	Albendazole	09:27:00	am	2	7.4	14	3	2	MPY	1	M	2	05:07:00	307	0.0306	0.9658	0	0	0	227	1	227	45.9358
2011-07-22	279	Pre	Albendazole	08:03:00	am	2	8	37	3	4	MPY	1	M	2	04:59:00	299	0.0363	0.9622	0	0	0	220	2	110	45.8815
2011-07-25	279	Pre	Albendazole	16:15:00	pm	2	13.7	5	6	3	MPY	1	M	2	04:52:00	292	0.0853	0.8953	0	0	0.0154	202	7	28.8571	46.3608
2011-07-26	279	Pre	Albendazole	16:45:00	pm	2	12.4	10	6	6	MPY	1	M	2	05:01:00	301	0.0483	0.948	0	0	0	195	7	27.8571	41.0026
2011-09-05	281	Post	Control	15:40:00	pm	2	19	15	2	2	MPY	1	F	1	05:08:00	308	0.198	0.7908	0	0	0	262	2	131	64.5409
2011-09-07	281	Post	Control	07:14:00	am	2	4.9	33	2	2	MPY	1	F	1	05:06:00	306	0.158	0.8347	0.0048	0	0	224	1	224	52.6196
2011-09-08	281	Post	Control	15:46:00	pm	2	14.1	21	3	2	MPY	1	F	1	05:09:00	309	0.073	0.7708	0.1095	0	0.0374	238	2	119	59.9554
2011-09-12	281	Post	Control	15:39:00	pm	3	13.9	32	1	3	MPY	1	F	1	05:15:00	315	0.0386	0.9007	0.0388	0	0.0172	258	3	86	54.5607
2011-09-13	281	Post	Control	16:56:00	pm	2	18.7	31	6	5	MPY	1	F	1	05:09:00	309	0.0283	0.9589	0.0108	0	0	390	4	97.5	78.974
2011-07-20	281	Pre	Control	16:11:00	pm	2	11.6	18	10	10	MPY	1	F	1	04:26:00	266	0.1419	0.5052	0.1755	0	0.1404	117	5	23.4	52.2387
2011-07-26	281	Pre	Control	08:17:00	am	2	6.8	24	4	6	MPY	1	F	1	05:40:00	340	0.0368	0.9272	0	0	0	241	10	24.1	45.8686
2011-08-01	281	Pre	Control	15:49:00	pm	2	18.5	6	3	4	MPY	1	F	1	05:03:00	303	0.067	0.7946	0	0	0.1148	308	4	77	76.7557
2011-08-04	281	Pre	Control	15:50:00	pm	3	17.7	37	4	3	MPY	1	F	1	05:18:00	318	0.1178	0.6434	0.0574	0	0.1609	187	7	26.7143	54.8384
2011-08-05	281	Pre	Control	07:46:00	am	2	10.8	26	20	19	MPY	1	F	1	05:04:00	304	0.1168	0.8144	0.0129	0	0.0362	198	5	39.6	47.985
2011-08-11	290	Post	Albendazole	08:23:00	am	2	10	40	2.5	1	MPY	1	F	1	05:14:00	314	0	0.9421	0	0.0385	0	316	9	35.1111	64.0932
2011-08-12	290	Post	Albendazole	16:11:00	pm	1	13.2	42	5.5	6	MPY	1	F	1	05:10:00	310	0.1753	0.4271	0.006	0	0.3654	101	5	20.2	45.77
2011-08-16	290	Post	Albendazole	08:11:00	am	1	10	21	3	5	NPY	0			05:04:00	304	0.0939	0.3189	0.021	0	0.5582	85	2	42.5	52.6068
2011-08-17	290	Post	Albendazole	17:16:00	pm	1	13.5	31	4	7	NPY	0			05:05:00	305	0.0101	0.9281	0.0226	0	0.0256	285	9	31.6667	60.409
2011-08-18	290	Post	Albendazole	08:04:00	am	1	8.8	39	11	11	MPY	1	F	1	05:09:00	309	0.0808	0.9146	0	0	0	293	9	32.5556	62.2056
2011-07-19	290	Pre	Albendazole	09:06:00	am	1	7.4	19	2	2	MPY	1	F	1	06:04:00	364	0.0417	0.894	0	0	0.0596	273	9	30.3333	50.3356
2011-07-20	290	Pre	Albendazole	09:51:00	am	1	10.4	27	5	6	MPY	1	F	1	05:23:00	323	0.0536	0.9059	0	0	0.0371	310	6	51.6667	63.5668
2011-07-22	290	Pre	Albendazole	08:44:00	am	1	8	37	25	25	MPY	1	F	1	05:03:00	303	0.0464	0.9436	0	0	0	276	4	69	57.9202
2011-07-25	290	Pre	Albendazole	17:08:00	pm	1	13.7	12	6	8	MPY	1	F	1	05:01:00	301	0.1431	0.8016	0	0	0.049	230	3	76.6667	57.1946
2011-08-01	290	Pre	Albendazole	17:11:00	pm	2	18.5	8	2.5	4	MPY	1	F	1	05:06:00	306	0.0936	0.8988	0	0	0	269	3	89.6667	58.6839
2011-08-11	301	Post	Control	08:54:00	am	2	10	8	20	4	MPY	1	M	2	05:07:00	307	0.2218	0.7118	0	0	0.0468	180	4	45	49.4228
2011-08-12	301	Post	Control	16:34:00	pm	2	13.2	31	2	1.5	MPY	1	M	2	05:06:00	306	0.1081	0.8797	0	0	0	221	3	73.6667	49.2592
2011-08-16	301	Post	Control	17:19:00	pm	2	18.6	6	4	3.5	MPY	1	M	2	05:06:00	306	0.0252	0.9386	0.0296	0	0	280	4	70	58.4935
2011-08-17	301	Post	Control	16:45:00	pm	2	13.5	45	1.5	1.5	MPY	1	M	2	05:06:00	306	0.0499	0.9021	0.0446	0	0	253	3	84.3333	54.9915
2011-08-18	301	Post	Control	08:25:00	am	3	8.8	5	4	5	MPY	1	M	2	05:10:00	310	0.2019	0.7059	0.0837	0	0	214	3	71.3333	58.676
2011-07-19	301	Pre	Control	15:52:00	pm	2	12.3	12	2	1.5	MPY	1	M	2	05:06:00	306	0.1184	0.8202	0.0446	0	0	284	3	94.6667	67.8935
2011-07-20	301	Pre	Control	09:05:00	am	2	10.4	4	6	2	MPY	1	M	2	06:07:00	367	0.1158	0.8	0.0467	0	0.017	263	6	43.8333	53.7466
2011-07-25	301	Pre	Control	16:30:00	pm	2	13.7	8	4	2	MPY	1	M	2	05:02:00	302	0.1587	0.7922	0	0	0.0443	216	1	216	54.1705
2011-07-27	301	Pre	Control	16:59:00	pm	2	12.7	41	6	4	MPY	1	M	2	04:54:00	294	0.0225	0.6796	0.2178	0	0.0281	123	9	13.6667	36.9365
2011-08-01	301	Pre	Control	16:14:00	pm	2	18.5	24	1	6	MPY	1	M	2	05:12:00	312	0.0674	0.8514	0.0632	0	0	220	4	55	49.6919
2011-09-05	337	Post	Albendazole	17:40:00	pm	2	19	27	1	1	MPY	1	F	1	05:08:00	308	0.125	0.8113	0.0523	0	0	264	4	66	63.3903
2011-09-06	337	Post	Albendazole	17:23:00	pm	2	12.6	36	2	1	MPY	1	F	1	05:06:00	306	0.1301	0.7039	0	0	0.1638	282	3	94	78.5539
2011-09-07	337	Post	Albendazole	16:06:00	pm	2	13.5	39	5	7	MPY	1	F	1	05:12:00	312	0.1947	0.7675	0.0329	0	0	185	7	26.4286	46.3543
2011-09-08	337	Post	Albendazole	17:26:00	pm	2	14.1	36	5	6	MPY	1	F	1	05:09:00	309	0.0962	0.4658	0.048	0	0.3283	119	12	9.91667	49.6067
2011-09-12	337	Post	Albendazole	17:22:00	pm	2	13.9	32	2.5	6	MPY	1	F	1	05:11:00	311	0.1458	0.8115	0.0326	0	0	257	3	85.6667	61.0992
2011-08-10	337	Pre	Albendazole	16:35:00	pm	2	12.6	40	1	1	MPY	1	F	1	05:07:00	307	0.1393	0.7182	0	0	0.1393	216	3	72	58.7789
2011-08-11	337	Pre	Albendazole	16:45:00	pm	2	13.5	15	3.5	1	MPY	1	F	1	05:07:00	307	0.1084	0.8663	0	0	0.0154	264	5	52.8	59.5591
2011-08-16	337	Pre	Albendazole	17:06:00	pm	2	18.6	26	2.5	2	MPY	1	F	1	05:07:00	307	0.2007	0.45	0	0	0.3384	111	3	37	48.2085
2011-08-17	337	Pre	Albendazole	16:11:00	pm	2	13.5	14	1	1	MPY	1	F	1	06:50:00	410	0.0685	0.8486	0.0304	0	0.0472	319	7	45.5714	55.0117
2011-08-18	337	Pre	Albendazole	16:38:00	pm	2	14.3	9	3	2	MPY	1	F	1	05:05:00	305	0.0251	0.5259	0	0	0.4421	147	5	29.4	54.9877
2011-08-08	339	Post	Albendazole	16:41:00	pm	3	13.3	22	1	3	MPY	1	F	1	05:11:00	311	0.0933	0.8446	0.0482	0	0	228	4	57	52.0804
2011-08-11	339	Post	Albendazole	08:08:00	am	2	10	40	4.5	2	MPY	1	F	1	05:06:00	306	0.0317	0.9426	0.0186	0	0	212	4	53	44.1
2011-08-12	339	Post	Albendazole	17:05:00	pm	2	13.2	37	3	4.5	MPY	1	F	1	05:07:00	307	0.1023	0.5048	0	0	0.3851	142	2	71	54.9771
2011-08-16	339	Post	Albendazole	07:40:00	am	2	10	23	2	3	MPY	1	F	1	05:06:00	306	0.0316	0.8924	0.0126	0	0.0616	222	3	74	48.7779
2011-08-17	339	Post	Albendazole	15:04:00	pm	2	13.5	10	2	1	MPY	1	F	1	05:09:00	309	0.2821	0.3633	0.0252	0	0.2935	110	7	15.7143	58.7922
2011-07-19	339	Pre	Albendazole	07:42:00	am	2	7.4	30	15	15	MPY	1	F	1	04:16:00	256	0.1631	0.7742	0	0	0.0602	153	3	51	46.318
2011-07-20	339	Pre	Albendazole	08:40:00	am	2	10.4	3	10	20	MPY	1	F	1	04:59:00	299	0.102	0.7992	0	0	0.0933	192	3	64	48.2087
2011-07-22	339	Pre	Albendazole	08:36:00	am	3	8	37	6	2	MPY	1	F	1	06:11:00	371	0.1371	0.8523	0	0	0	221	4	55.25	41.935
2011-07-26	339	Pre	Albendazole	16:32:00	pm	2	12.4	10	7	8	MPY	1	F	1	05:03:00	303	0.037	0.9553	0	0	0	180	6	30	37.3114
2011-07-27	339	Pre	Albendazole	07:58:00	am	2	4.7	7	1	2	MPY	1	F	1	05:03:00	303	0.0211	0.9766	0	0	0	248	3	82.6667	50.2856
2011-09-05	341	Post	Control	17:14:00	pm	1	19	7	15	15	MPY	1	M	2	05:20:00	320	0.0656	0.9304	0	0	0	264	13	20.3077	53.2029
2011-09-08	341	Post	Control	07:53:00	am	2	4.6	21	2	1.5	MPY	1	M	2	05:09:00	309	0.0655	0.8877	0	0	0.0447	274	7	39.1429	59.9345
2011-09-13	341	Post	Control	17:23:00	pm	1	18.7	14	6	5	MPY	1	M	2	05:02:00	302	0.1063	0.788	0.0198	0	0.0476	273	16	17.0625	68.8305
2011-09-15	341	Post	Control	16:04:00	pm	2	15.8	7	6	6	MPY	1	M	2	05:10:00	310	0.137	0.8293	0	0	0.0277	335	4	83.75	78.1849
2011-08-10	341	Pre	Control	15:56:00	pm	2	12.6	16	2	2	MPY	1	M	2	04:52:00	292	0.0892	0.8735	0	0	0.0289	293	4	73.25	68.9244
2011-08-11	341	Pre	Control	15:53:00	pm	1	13.5	6	8	8	MPY	1	M	2	05:06:00	306	0.1604	0.6896	0.0296	0	0.1104	304	5	60.8	86.4383
2011-08-12	341	Pre	Control	08:27:00	am	2	7.6	7	15	1	MPY	1	M	2	05:12:00	312	0.0812	0.7525	0	0.0178	0.1298	220	7	31.4286	56.2228
2011-08-16	341	Pre	Control	16:31:00	pm	2	18.6	3	20	27	MPY	1	M	2	05:05:00	305	0.1826	0.6982	0.0488	0	0.052	222	14	15.8571	62.5496
2011-08-18	341	Pre	Control	16:31:00	pm	1	14.3	17	3	3	MPY	1	M	2	05:06:00	306	0.0738	0.8999	0.0122	0	0	332	5	66.4	72.3392
2011-09-12	349	Post	Control	17:57:00	pm	2	13.9	30	3	1.5	MPY	1	M	2	05:17:00	317	0.357	0.3509	0	0	0.2852	94	4	23.5	50.7033
2011-09-13	349	Post	Control	17:51:00	pm	1	18.7	7	16	15	MPY	1	M	2	05:09:00	309	0.1304	0.622	0.0107	0	0.2203	223	4	55.75	69.6157
2011-09-14	349	Post	Control	17:56:00	pm	2	16.2	43	25	25	MPY	1	M	2	05:10:00	310	0.1297	0.6165	0	0	0.2481	249	4	62.25	78.1728
2011-09-15	349	Post	Control	16:14:00	pm	2	15.8	13	8	5	MPY	1	M	2	05:12:00	312	0.1122	0.7774	0	0	0.1076	267	2	133.5	66.0486
2011-09-20	349	Post	Control	17:07:00	pm	1	15.8	3	2	4	MPY	1	M	2	05:12:00	312	0.208	0.6455	0.0196	0	0.125	238	10	23.8	70.9051
2011-08-09	349	Pre	Control	08:20:00	am	1	7	9	4.5		MPY	1	M	2	05:06:00	306	0.0781	0.7431	0	0	0.1751	236	3	78.6667	62.2723
2011-08-11	349	Pre	Control	16:00:00	pm	1	13.5	6	2	2	MPY	1	M	2	05:23:00	323	0.1604	0.808	0	0	0.0295	288	8	36	66.211
2011-08-16	349	Pre	Control	16:23:00	pm	1	18.6	19	4	3.5	MPY	1	M	2	05:08:00	308	0.1346	0.8057	0.052	0	0	304	5	60.8	73.5023
2011-08-17	349	Pre	Control	15:35:00	pm	1	13.5	11	4	8	MPY	1	M	2	05:06:00	306	0.1195	0.7212	0	0	0.1571	190	8	23.75	51.6568
2011-08-18	349	Pre	Control	16:17:00	pm	1	14.3	17	3	6	MPY	1	M	2	05:07:00	307	0.0861	0.9082	0	0	0	344	5	68.8	74.0269
2011-08-12	352	Post	Albendazole	16:26:00	pm	2	13.2	31	1	3	MPY	1	F	1	05:03:00	303	0.0792	0.8344	0.0218	0	0.0461	191	8	23.875	45.3281
2011-08-15	352	Post	Albendazole	16:28:00	pm	2	12.5	13	1	7	MPY	1	F	1	05:14:00	314	0.0158	0.9817	0	0	0	314	2	157	61.1185
2011-08-16	352	Post	Albendazole	08:41:00	am	2	10	2	16	20	MPY	1	F	1	05:09:00	309	0.0707	0.8383	0	0	0	227	14	16.2143	52.5798
2011-08-17	352	Post	Albendazole	16:55:00	pm	2	13.5	8	5	4	MPY	1	F	1	05:05:00	305	0.1904	0.7769	0	0	0.0305	229	4	57.25	57.9858
2011-08-18	352	Post	Albendazole	08:51:00	am	2	8.8	25	2.5	3	MPY	1	F	1	05:06:00	306	0.0293	0.9643	0	0	0	258	8	32.25	52.4611
2011-07-19	352	Pre	Albendazole	16:20:00	pm	3	12.3	7	12	8	MPY	1	F	1	03:56:00	236	0.0933	0.8435	0	0	0.0405	178	6	29.6667	53.6505
2011-07-20	352	Pre	Albendazole	09:26:00	am	2	10.4	1			MPY	1	F	1	05:10:00	310	0.1736	0.7963	0	0	0	141	5	28.2	34.2714
2011-07-25	352	Pre	Albendazole	16:50:00	pm	2	13.7	2	7	2	MPY	1	F	1	05:03:00	303	0.0694	0.8951	0	0	0.0287	222	3	74	49.1123
2011-07-26	352	Pre	Albendazole	08:50:00	am	1	6.8	10	3	4	MPY	1	F	1	05:02:00	302	0.0725	0.9092	0	0	0.0141	229	3	76.3333	50.0404
2011-07-27	352	Pre	Albendazole	16:11:00	pm	2	12.7	1			MPY	1	F	1	05:09:00	309	0.1102	0.8709	0	0	0	222	9	24.6667	49.4968
