# Supplementary material for: Anthelmintic Treatment Does Not Change Foraging Strategies of Female Eastern Grey Kangaroos, Macropus giganteus
Source: PLoS One. 2016 Jan 19;11(1):e0147384. doi: 10.1371/journal.pone.0147384 (PMC4718527; doi:10.1371/journal.pone.0147384)
Supplement: S2 Dataset — Individual faecal egg count data. (XLSX) [file pone.0147384.s002.xlsx]

## Sheet: Sheet1
ID	Treatgroup	Time_category	epg	LOG(epg+1)
49	2	0	120	2.08279
168	2	0	480	2.68215
175	2	0	120	2.08279
238	2	0	720	2.85794
241	2	0	120	2.08279
247	2	0	240	2.38202
250	2	0	480	2.68215
255	2	0	540	2.7332
268	2	0	120	2.08279
281	2	0	420	2.62428
301	2	0	180	2.25768
341	2	0	180	2.25768
349	2	0	240	2.38202
15	1	0	120	2.08279
173	1	0	720	2.85794
251	1	0	120	2.08279
256	1	0	180	2.25768
260	1	0	840	2.9248
271	1	0	180	2.25768
276	1	0	240	2.38202
279	1	0	660	2.8202
290	1	0	840	2.9248
337	1	0	900	2.95472
339	1	0	180	2.25768
352	1	0	900	2.95472
49	2	1	120	2.08279
168	2	1	240	2.38202
175	2	1	180	2.25768
238	2	1	120	2.08279
241	2	1	300	2.47857
247	2	1	360	2.55751
250	2	1	300	2.47857
255	2	1	3240	3.51068
268	2	1	60	1.78533
281	2	1	4440	3.64748
301	2	1	60	1.78533
341	2	1	300	2.47857
349	2	1	960	2.98272
15	1	1	0	0
173	1	1	0	0
251	1	1	0	0
256	1	1	0	0
260	1	1	0	0
271	1	1	0	0
276	1	1	0	0
279	1	1	0	0
290	1	1	0	0
337	1	1	0	0
339	1	1	0	0
352	1	1	0	0

## Sheet: Sheet2
Treatgroup
1	Albendazole
2	control
